# Supplementary material for: Localization and Orientation of Xanthophylls in a Lipid Bilayer
Source: Sci Rep. 2017 Aug 29;7:9619. doi: 10.1038/s41598-017-10183-7 (PMC5575131; doi:10.1038/s41598-017-10183-7)
Supplement: Supplementary file 2 — supplementary data [file 41598_2017_10183_MOESM2_ESM.zip]

Archive with 1 entries (1 files):
- topology_and_parametrs.txt
