# Supplementary material for: Localization and Orientation of Xanthophylls in a Lipid Bilayer
Source: Sci Rep. 2017 Aug 29;7:9619. doi: 10.1038/s41598-017-10183-7 (PMC5575131; doi:10.1038/s41598-017-10183-7)
Supplement: Supplementary file 2 — supplementary data [file 41598_2017_10183_MOESM2_ESM.zip › topology_and_parametrs.txt]

RESI ZEA            0.000
GROUP             ! CHARGE
ATOM C1     CG2DC1 -0.151 !    0.000
ATOM C2     CG2DC2 -0.149 !    0.000
ATOM H1     HGA4    0.150 !    0.000
ATOM H2     HGA4    0.150 !    0.000
ATOM C3     CG2DC2 -0.003 !    0.000
ATOM C4     CG331  -0.268 !    0.000
ATOM H3     HGA3    0.090 !    0.000
ATOM H4     HGA3    0.090 !    0.000
ATOM H5     HGA3    0.090 !    0.000
ATOM C5     CG2DC1 -0.150 !    0.000
ATOM C6     CG2DC1 -0.150 !    0.000
ATOM H6     HGA4    0.150 !    0.000
ATOM H7     HGA4    0.150 !    0.000
ATOM C7     CG2DC2 -0.149 !    0.000
ATOM C8     CG2DC2 -0.003 !    0.000
ATOM H8     HGA4    0.150 !    0.000
ATOM C9     CG2DC1 -0.149 !    0.000
ATOM C10    CG2DC1 -0.150 !    0.000
ATOM H9     HGA4    0.150 !    0.000
ATOM H10    HGA4    0.150 !    0.000
ATOM C11    CG2DC2  0.001 !    0.192
ATOM C12    CG301   0.010 !    0.450
ATOM C13    CG321  -0.191 !    0.631
ATOM C14    CG311   0.144 !    0.686
ATOM H11    HGA2    0.090 !    0.000
ATOM H12    HGA2    0.090 !    0.000
ATOM H13    HGA1    0.090 !    0.065
ATOM O1     OG311  -0.651 !    0.065
ATOM H14    HGP1    0.419 !    0.000
ATOM C15    CG321  -0.192 !    0.432
ATOM C16    CG2DC2  0.010 !    0.253
ATOM H15    HGA2    0.090 !    0.000
ATOM H16    HGA2    0.090 !    0.000
ATOM C17    CG331  -0.268 !    0.030
ATOM H17    HGA3    0.090 !    0.000
ATOM H18    HGA3    0.090 !    0.000
ATOM H19    HGA3    0.090 !    0.000
ATOM C18    CG331  -0.271 !    0.030
ATOM H20    HGA3    0.090 !    0.000
ATOM H21    HGA3    0.090 !    0.000
ATOM H22    HGA3    0.090 !    0.000
ATOM C19    CG331  -0.271 !    0.030
ATOM H23    HGA3    0.090 !    0.000
ATOM H24    HGA3    0.090 !    0.000
ATOM H25    HGA3    0.090 !    0.000
ATOM C20    CG331  -0.268 !    0.000
ATOM H26    HGA3    0.090 !    0.000
ATOM H27    HGA3    0.090 !    0.000
ATOM H28    HGA3    0.090 !    0.000
ATOM C21    CG2DC1 -0.151 !    0.000
ATOM C22    CG2DC2 -0.149 !    0.000
ATOM H29    HGA4    0.150 !    0.000
ATOM H30    HGA4    0.150 !    0.000
ATOM C23    CG2DC2 -0.003 !    0.000
ATOM C24    CG2DC1 -0.150 !    0.000
ATOM H31    HGA4    0.150 !    0.000
ATOM C25    CG2DC1 -0.150 !    0.000
ATOM C26    CG2DC2 -0.149 !    0.000
ATOM H32    HGA4    0.150 !    0.000
ATOM H33    HGA4    0.150 !    0.000
ATOM C27    CG2DC2 -0.003 !    0.000
ATOM C28    CG2DC1 -0.149 !    0.000
ATOM H34    HGA4    0.150 !    0.000
ATOM C29    CG2DC1 -0.150 !    0.000
ATOM C30    CG2DC2  0.001 !    0.192
ATOM H35    HGA4    0.150 !    0.000
ATOM C31    CG301   0.010 !    0.450
ATOM C32    CG321  -0.191 !    0.631
ATOM H36    HGA2    0.090 !    0.000
ATOM H37    HGA2    0.090 !    0.000
ATOM C33    CG311   0.144 !    0.686
ATOM O2     OG311  -0.651 !    0.065
ATOM H38    HGA1    0.090 !    0.065
ATOM H39    HGP1    0.419 !    0.000
ATOM C34    CG321  -0.192 !    0.432
ATOM C35    CG2DC2  0.010 !    0.253
ATOM H40    HGA2    0.090 !    0.000
ATOM H41    HGA2    0.090 !    0.000
ATOM C36    CG331  -0.268 !    0.030
ATOM H42    HGA3    0.090 !    0.000
ATOM H43    HGA3    0.090 !    0.000
ATOM H44    HGA3    0.090 !    0.000
ATOM C37    CG331  -0.271 !    0.030
ATOM H45    HGA3    0.090 !    0.000
ATOM H46    HGA3    0.090 !    0.000
ATOM H47    HGA3    0.090 !    0.000
ATOM C38    CG331  -0.271 !    0.030
ATOM H48    HGA3    0.090 !    0.000
ATOM H49    HGA3    0.090 !    0.000
ATOM H50    HGA3    0.090 !    0.000
ATOM C39    CG331  -0.268 !    0.000
ATOM H51    HGA3    0.090 !    0.000
ATOM H52    HGA3    0.090 !    0.000
ATOM H53    HGA3    0.090 !    0.000
ATOM C40    CG331  -0.268 !    0.000
ATOM H54    HGA3    0.090 !    0.000
ATOM H55    HGA3    0.090 !    0.000
ATOM H56    HGA3    0.090 !    0.000

BOND C1   H1
BOND C1   C21
BOND C1   C2
BOND C2   C3
BOND C2   H2
BOND C3   C4
BOND C3   C5
BOND C4   H5
BOND C4   H3
BOND C4   H4
BOND C5   C6
BOND C5   H6
BOND C6   H7
BOND C6   C7
BOND C7   C8
BOND C7   H8
BOND C8   C20
BOND C8   C9
BOND C9   C10
BOND C9   H9
BOND C10  H10
BOND C10  C11
BOND C11  C12
BOND C11  C16
BOND C12  C19
BOND C12  C18
BOND C12  C13
BOND C13  H11
BOND C13  H12
BOND C13  C14
BOND C14  C15
BOND C14  O1
BOND C14  H13
BOND O1   H14
BOND C15  C16
BOND C15  H15
BOND C15  H16
BOND C16  C17
BOND C17  H18
BOND C17  H19
BOND C17  H17
BOND C18  H20
BOND C18  H22
BOND C18  H21
BOND C19  H23
BOND C19  H25
BOND C19  H24
BOND C20  H27
BOND C20  H26
BOND C20  H28
BOND C21  H29
BOND C21  C22
BOND C22  C23
BOND C22  H30
BOND C23  C40
BOND C23  C24
BOND C24  C25
BOND C24  H31
BOND C25  H32
BOND C25  C26
BOND C26  C27
BOND C26  H33
BOND C27  C39
BOND C27  C28
BOND C28  H34
BOND C28  C29
BOND C29  H35
BOND C29  C30
BOND C30  C31
BOND C30  C35
BOND C31  C38
BOND C31  C37
BOND C31  C32
BOND C32  H37
BOND C32  H36
BOND C32  C33
BOND C33  C34
BOND C33  H38
BOND C33  O2
BOND O2   H39
BOND C34  C35
BOND C34  H40
BOND C34  H41
BOND C35  C36
BOND C36  H42
BOND C36  H43
BOND C36  H44
BOND C37  H45
BOND C37  H46
BOND C37  H47
BOND C38  H50
BOND C38  H48
BOND C38  H49
BOND C39  H52
BOND C39  H53
BOND C39  H51
BOND C40  H54
BOND C40  H56
BOND C40  H55

END

RESI LUT            0.000
GROUP            ! CHARGE
ATOM C1     CG301   0.010 !    0.450
ATOM C2     CG321  -0.191 !    0.631
ATOM C3     CG311   0.144 !    0.686
ATOM C4     CG321  -0.192 !    0.432
ATOM C5     CG2DC1  0.010 !    0.253
ATOM C6     CG2DC1  0.001 !    0.192
ATOM C7     CG2DC2 -0.150 !    0.000
ATOM C8     CG2DC2 -0.149 !    0.000
ATOM C9     CG2DC1 -0.003 !    0.000
ATOM C10    CG2DC1 -0.149 !    0.000
ATOM C11    CG2DC2 -0.150 !    0.000
ATOM C12    CG2DC2 -0.150 !    0.000
ATOM C13    CG2DC1 -0.003 !    0.000
ATOM C14    CG2DC1 -0.149 !    0.000
ATOM C15    CG2DC2 -0.151 !    0.000
ATOM C16    CG331  -0.271 !    0.030
ATOM C17    CG331  -0.271 !    0.030
ATOM C18    CG331  -0.268 !    0.030
ATOM C19    CG331  -0.268 !    0.000
ATOM C20    CG331  -0.268 !    0.000
ATOM O1     OG311  -0.651 !    0.065
ATOM C21    CG301   0.023 !   17.345
ATOM C22    CG321  -0.194 !    9.123
ATOM C23    CG311   0.145 !    4.876
ATOM C24    CG2D1  -0.144 !    2.985
ATOM C25    CG2D1  -0.074 !    5.852
ATOM C26    CG311  -0.067 !   16.803
ATOM C27    CG2DC2 -0.100 !    7.628
ATOM C28    CG2DC2 -0.154 !    4.064
ATOM C29    CG2DC1 -0.002 !    0.190
ATOM C30    CG2DC1 -0.149 !    0.000
ATOM C31    CG2DC2 -0.150 !    0.000
ATOM C32    CG2DC2 -0.150 !    0.000
ATOM C33    CG2DC1 -0.003 !    0.000
ATOM C34    CG2DC1 -0.149 !    0.000
ATOM C35    CG2DC2 -0.151 !    0.000
ATOM C36    CG331  -0.274 !    8.565
ATOM C37    CG331  -0.274 !    8.565
ATOM C38    CG331  -0.270 !    2.558
ATOM C39    CG331  -0.268 !    0.000
ATOM C40    CG331  -0.268 !    0.000
ATOM O2     OG311  -0.650 !    2.002
ATOM H1     HGA2    0.090 !    0.000
ATOM H2     HGA2    0.090 !    0.000
ATOM H3     HGA1    0.090 !    0.065
ATOM H4     HGA2    0.090 !    0.000
ATOM H5     HGA2    0.090 !    0.000
ATOM H6     HGA4    0.150 !    0.000
ATOM H7     HGA4    0.150 !    0.000
ATOM H8     HGA4    0.150 !    0.000
ATOM H9     HGA4    0.150 !    0.000
ATOM H10    HGA4    0.150 !    0.000
ATOM H11    HGA4    0.150 !    0.000
ATOM H12    HGA4    0.150 !    0.000
ATOM H13    HGA3    0.090 !    0.000
ATOM H14    HGA3    0.090 !    0.000
ATOM H15    HGA3    0.090 !    0.000
ATOM H16    HGA3    0.090 !    0.000
ATOM H17    HGA3    0.090 !    0.000
ATOM H18    HGA3    0.090 !    0.000
ATOM H19    HGA3    0.090 !    0.000
ATOM H20    HGA3    0.090 !    0.000
ATOM H21    HGA3    0.090 !    0.000
ATOM H22    HGA3    0.090 !    0.000
ATOM H23    HGA3    0.090 !    0.000
ATOM H24    HGA3    0.090 !    0.000
ATOM H25    HGA3    0.090 !    0.000
ATOM H26    HGA3    0.090 !    0.000
ATOM H27    HGA3    0.090 !    0.000
ATOM H28    HGP1    0.419 !    0.000
ATOM H29    HGA2    0.090 !    0.300
ATOM H30    HGA2    0.090 !    0.300
ATOM H31    HGA1    0.090 !    0.523
ATOM H32    HGA4    0.150 !    0.521
ATOM H33    HGA1    0.090 !    0.735
ATOM H34    HGA4    0.150 !    0.875
ATOM H35    HGA4    0.150 !    0.030
ATOM H36    HGA4    0.150 !    0.000
ATOM H37    HGA4    0.150 !    0.000
ATOM H38    HGA4    0.150 !    0.000
ATOM H39    HGA4    0.150 !    0.000
ATOM H40    HGA4    0.150 !    0.000
ATOM H41    HGA3    0.090 !    0.000
ATOM H42    HGA3    0.090 !    0.000
ATOM H43    HGA3    0.090 !    0.000
ATOM H44    HGA3    0.090 !    0.000
ATOM H45    HGA3    0.090 !    0.000
ATOM H46    HGA3    0.090 !    0.000
ATOM H47    HGA3    0.090 !    0.030
ATOM H48    HGA3    0.090 !    0.030
ATOM H49    HGA3    0.090 !    0.030
ATOM H50    HGA3    0.090 !    0.000
ATOM H51    HGA3    0.090 !    0.000
ATOM H52    HGA3    0.090 !    0.000
ATOM H53    HGA3    0.090 !    0.000
ATOM H54    HGA3    0.090 !    0.000
ATOM H55    HGA3    0.090 !    0.000
ATOM H56    HGP1    0.413 !    0.300

BOND C1   C2
BOND C1   C6
BOND C1   C16
BOND C1   C17
BOND C2   C3
BOND C2   H1
BOND C2   H2
BOND C3   C4
BOND C3   O1
BOND C3   H3
BOND C4   C5
BOND C4   H4
BOND C4   H5
BOND C5   C6
BOND C5   C18
BOND C6   C7
BOND C7   C8
BOND C7   H6
BOND C8   C9
BOND C8   H7
BOND C9   C10
BOND C9   C19
BOND C10  C11
BOND C10  H8
BOND C11  C12
BOND C11  H9
BOND C12  C13
BOND C12  H10
BOND C13  C14
BOND C13  C20
BOND C14  C15
BOND C14  H11
BOND C15  C35
BOND C15  H12
BOND C16  H13
BOND C16  H14
BOND C16  H15
BOND C17  H16
BOND C17  H17
BOND C17  H18
BOND C18  H19
BOND C18  H20
BOND C18  H21
BOND C19  H22
BOND C19  H23
BOND C19  H24
BOND C20  H25
BOND C20  H26
BOND C20  H27
BOND O1   H28
BOND C21  C22
BOND C21  C26
BOND C21  C36
BOND C21  C37
BOND C22  C23
BOND C22  H29
BOND C22  H30
BOND C23  C24
BOND C23  O2
BOND C23  H31
BOND C24  C25
BOND C24  H32
BOND C25  C26
BOND C25  C38
BOND C26  C27
BOND C26  H33
BOND C27  C28
BOND C27  H34
BOND C28  C29
BOND C28  H35
BOND C29  C30
BOND C29  C39
BOND C30  C31
BOND C30  H36
BOND C31  C32
BOND C31  H37
BOND C32  C33
BOND C32  H38
BOND C33  C34
BOND C33  C40
BOND C34  C35
BOND C34  H39
BOND C35  H40
BOND C36  H41
BOND C36  H42
BOND C36  H43
BOND C37  H44
BOND C37  H45
BOND C37  H46
BOND C38  H47
BOND C38  H48
BOND C38  H49
BOND C39  H50
BOND C39  H51
BOND C39  H52
BOND C40  H53
BOND C40  H54
BOND C40  H55
BOND O2   H56

END

BONDS 
G2DC1 CG301   365.00     1.5020 ! RETINOL MECH
CG2DC2 CG301   365.00     1.5020 ! RETINOL MECH
CG301  CG311   222.50     1.5000 ! CA, CHOLIC ACID, cacha, 03/06
CG301  CG321   222.50     1.5380 ! RETINOL TMCH/MECH
CG301  CG331   222.50     1.5380 ! RETINOL TMCH/MECH
CG311  CG321   222.50     1.5380 ! PROT alkane update, adm jr., 3/2/92
CG311  OG311   428.00     1.4200 ! PROT methanol vib fit EMB 11/21/89
CG311  HGA1    309.00     1.1110 ! PROT alkane update, adm jr., 3/2/92
CG2D1  CG311   365.00     1.5020 ! /scrat , from CG2D1 CG321, penalty= 4
CG2DC2 CG311   365.00     1.5020 ! /scrat , from CG2DC1 CG321, penalty= 4
CG2D1  CG321   365.00     1.5020 ! LIPID butene; from propene, yin,adm jr., 12/95
CG2DC1 CG321   365.00     1.5020 ! RETINOL MECH
CG2DC2 CG321   365.00     1.5020 ! RETINOL MECH
CG321  HGA2    309.00     1.1110 ! PROT alkane update, adm jr., 3/2/92
CG2DC1 CG331   383.00     1.5040 ! RETINOL 13DP, 1,3-pentadiene
CG2DC2 CG331   383.00     1.5040 ! RETINOL 13DP, 1,3-pentadiene
CG2D1  CG2D1   440.00     1.3400 ! LIPID butene, yin,adm jr., 12/95
CG2D1  HGA4    360.50     1.1000 ! LIPID propene, yin,adm jr., 12/95
CG2DC1 CG2DC1  440.00     1.3400 ! RETINOL BTE2, 2-butene
CG2DC1 CG2DC2  300.00     1.4500 ! RETINOL 13DB, Butadiene @@@@@ Kenno: 1.47 --> 1.45 @@@@@
CG2DC1 HGA4    360.50     1.1000 ! RETINOL BTE2, 2-butene
CG2DC2 CG2DC2  440.00     1.3400 ! RETINOL BTE2, 2-butene
CG2DC2 HGA4    360.50     1.1000 ! RETINOL BTE2, 2-butene
OG311  HGP1    545.00     0.9600 ! PROT EMB 11/21/89 methanol vib fit; og tested on MeOH EtOH,...

ANGLES
CG2DC1 CG2DC1 CG301    48.00    123.50 ! RETINOL MECH
CG2DC2 CG2DC1 CG301    48.00    123.50 ! RETINOL MECH
CG2DC1 CG2DC2 CG301    48.00    123.50 ! RETINOL MECH
CG2DC2 CG2DC2 CG301    48.00    123.50 ! RETINOL MECH
CG2DC1 CG301  CG321    32.00    112.20 ! RETINOL MECH
CG2DC1 CG301  CG331    32.00    112.20 ! RETINOL MECH
CG2DC2 CG301  CG321    32.00    112.20 ! RETINOL MECH
CG2DC2 CG301  CG331    32.00    112.20 ! RETINOL MECH
CG311  CG301  CG321    58.35    113.50   11.16   2.561 ! CA, CHOLIC ACID, cacha, 03/06
CG311  CG301  CG331    58.35    113.50   11.16   2.561 ! CA, CHOLIC ACID, cacha, 03/06
CG321  CG301  CG331    58.35    113.50   11.16   2.561 ! RETINOL TMCH/MECH
CG331  CG301  CG331    58.35    113.50   11.16   2.561 ! RETINOL TMCH/MECH
CG301  CG311  HGA1     34.60    110.10   22.53   2.179 ! CA, CHOLIC ACID, cacha, 03/06
CG301  CG321  HGA2     26.50    110.10   22.53   2.179 ! RETINOL TMCH/MECH
CG301  CG331  HGA3     33.43    110.10   22.53   2.17900 ! RETINOL TMCH/MECH
CG2D1  CG311  CG301    32.00    112.20 ! /scrat , from CG2D1 CG321 CG311, penalty= 5.2
CG2DC2 CG311  CG301    32.00    112.20 ! /scrat , from CG2D1 CG321 CG311, penalty= 5.7
CG301  CG321  CG311    58.35    113.50   11.16   2.56100 ! /scrat , from CG301 CG321 CG321, penalty= 0.6
CG311  CG301  CG321    58.35    113.50   11.16   2.561 ! CA, CHOLIC ACID, cacha, 03/06
CG311  CG301  CG331    58.35    113.50   11.16   2.561 ! CA, CHOLIC ACID, cacha, 03/06
CG301  CG311  CG311    52.00    108.00 ! CA, CHOLIC ACID, cacha, 03/06
CG301  CG311  HGA1     34.60    110.10   22.53   2.179 ! CA, CHOLIC ACID, cacha, 03/06
CG321  CG311  CG321    58.35    113.50   11.16   2.561 ! LIPID glycerol
CG321  CG311  OG311    75.70    110.00 ! NA
CG321  CG311  HGA1     34.50    110.10   22.53   2.17900 ! PROT alkane update, adm jr., 3/2/92
OG311  CG311  HGA1     45.90    108.89 ! PROT MeOH, EMB, 10/10/89
CG2D1  CG321  CG311    32.00    112.20 ! CHOLEST cholesterol
CG311  CG321  HGA2     33.43    110.10   22.53   2.17900 ! PROT alkanes
CG311  OG311  HGP1     50.00    106.00 ! og 1/06 EtOH IR fit; was 57.5 106
CG2D1  CG2D1  CG311    48.00    123.50 ! /scrat , from CG2D1 CG2D1 CG321, penalty= 0.6
CG311  CG2D1  CG331    48.00    123.50 ! /scrat , from CG321 CG2D1 CG331, penalty= 0.6
CG311  CG2D1  HGA4     40.00    116.00 ! /scrat , from CG321 CG2D1 HGA4, penalty= 0.6
CG2DC2 CG2DC2 CG311    48.00    123.50 ! /scrat , from CG2DC1 CG2DC1 CG321, penalty= 0.6
CG311  CG2DC2 HGA4     40.00    116.00 ! /scrat , from CG321 CG2DC1 HGA4, penalty= 0.6
CG2D1  CG311  CG2DC2  125.00    108.00 ! /scrat , from CG2D1 CG321 CG2DC2, penalty= 4
CG2D1  CG311  CG321    32.00    112.20 ! /scrat , from CG2D1 CG321 CG321, penalty= 4
CG2D1  CG311  OG311    75.70    110.10 ! /scrat , from CG2D1 CG321 OG311, penalty= 4
CG2D1  CG311  HGA1     45.00    111.50 ! /scrat , from CG2D1 CG321 HGA2, penalty= 4
CG2DC2 CG311  HGA1     45.00    111.50 ! /scrat , from CG2DC2 CG321 HGA2, penalty= 4
CG2DC1 CG321  CG311    32.00    112.20 ! /scrat , from CG2D1 CG321 CG311, penalty= 0.5
CG321  CG2DC1 CG331    48.00    123.50 ! RETINOL MECH
CG2DC2 CG2DC2 CG321    48.00    123.50 ! RETINOL MECH
CG321  CG2DC2 CG331    48.00    123.50 ! RETINOL MECH
CG2DC1 CG321  HGA2     45.00    111.50 ! RETINOL BTE2, 2-butene
CG2DC2 CG321  HGA2     45.00    111.50 ! RETINOL BTE2, 2-butene
HGA2   CG321  HGA2     35.50    109.00    5.40   1.802  ! PROT alkane update, adm jr., 3/2/92
CG2DC1 CG2DC1 CG331    48.00    123.50 ! RETINOL BTE2, 2-butene
CG2DC2 CG2DC1 CG331    48.00    113.00 ! RETINOL DMB1, 2-methyl-1,3-butadiene
CG2DC1 CG2DC2 CG331    48.00    113.00 ! RETINOL DMB1, 2-methyl-1,3-butadiene
CG2DC2 CG2DC2 CG331    48.00    123.50 ! RETINOL BTE2, 2-butene
CG331  CG2DC2 HGA4     42.00    117.50 ! RETINOL BTE2, 2-butene
CG2DC1 CG331  HGA3     42.00    111.50 ! RETINOL BTE2, 2-butene
CG2DC2 CG331  HGA3     42.00    111.50 ! RETINOL BTE2, 2-butene
CG2D1  CG2D1  HGA4     52.00    119.50 ! LIPID 2-butene, yin,adm jr., 12/95
CG2DC1 CG2DC1 CG2DC2   48.00    123.00 ! RETINOL 13DP, Pentadiene @@@@@ Kenno: 123.5-->123.0 @@@@@
CG2DC1 CG2DC1 HGA4     42.00    119.00 ! RETINOL BTE2, 2-butene
CG2DC2 CG2DC1 HGA4     42.00    118.00 ! RETINOL 13DB, 1,3-Butadiene
CG2DC1 CG2DC2 CG2DC2   48.00    123.00 ! RETINOL 13DP, Pentadiene @@@@@ Kenno: 123.5-->123.0 @@@@@
CG2DC1 CG2DC2 HGA4     42.00    118.00 ! RETINOL 13DB, 1,3-Butadiene
CG2DC2 CG2DC2 HGA4     42.00    119.00 ! RETINOL BTE2, 2-butene
DIHEDRALS
CG301  CG2DC1 CG2DC1 CG321     10.0000  2   180.00 ! RETINOL TMCH
CG301  CG2DC1 CG2DC1 CG331     10.0000  2   180.00 ! RETINOL MECH
CG2DC1 CG2DC1 CG2DC2 CG301      0.9000  1     0.00 ! RETINOL MECH
CG2DC1 CG2DC1 CG2DC2 CG301      2.1000  2   180.00 ! RETINOL MECH
CG2DC1 CG2DC1 CG2DC2 CG301      0.2200  3     0.00 ! RETINOL MECH
CG2DC1 CG2DC1 CG2DC2 CG301      0.2500  5   180.00 ! RETINOL MECH
CG2DC1 CG2DC1 CG2DC2 CG301      0.1000  6     0.00 ! RETINOL MECH
CG301  CG2DC1 CG2DC2 CG2DC2     0.9000  1     0.00 ! RETINOL MECH
CG301  CG2DC1 CG2DC2 CG2DC2     2.1000  2   180.00 ! RETINOL MECH
CG301  CG2DC1 CG2DC2 CG2DC2     0.2200  3     0.00 ! RETINOL MECH
CG301  CG2DC1 CG2DC2 CG2DC2     0.2500  5   180.00 ! RETINOL MECH
CG301  CG2DC1 CG2DC2 CG2DC2     0.1000  6     0.00 ! RETINOL MECH
CG301  CG2DC1 CG2DC2 HGA4       1.0000  2   180.00 ! RETINOL MECH
HGA4   CG2DC1 CG2DC2 CG301      1.0000  2   180.00 ! RETINOL MECH
CG2DC1 CG2DC1 CG301  CG321      0.5000  2     0.00 ! RETINOL TMCH
CG2DC1 CG2DC1 CG301  CG321      0.3000  3     0.00 ! RETINOL TMCH
CG2DC1 CG2DC1 CG301  CG331      0.5000  2     0.00 ! RETINOL TMCH
CG2DC1 CG2DC1 CG301  CG331      0.4000  3     0.00 ! RETINOL TMCH
CG2DC2 CG2DC1 CG301  CG321      0.3000  3     0.00 ! RETINOL MECH
CG2DC2 CG2DC1 CG301  CG331      0.3000  3     0.00 ! RETINOL MECH
CG301  CG2DC2 CG2DC2 CG321     10.0000  2   180.00 ! RETINOL TMCH
CG301  CG2DC2 CG2DC2 CG331     10.0000  2   180.00 ! RETINOL MECH
CG2DC1 CG2DC2 CG301  CG321      0.3000  3     0.00 ! RETINOL MECH
CG2DC1 CG2DC2 CG301  CG331      0.3000  3     0.00 ! RETINOL MECH
CG2DC2 CG2DC2 CG301  CG321      0.5000  2     0.00 ! RETINOL TMCH
CG2DC2 CG2DC2 CG301  CG321      0.3000  3     0.00 ! RETINOL TMCH
CG2DC2 CG2DC2 CG301  CG331      0.5000  2     0.00 ! RETINOL TMCH
CG2DC2 CG2DC2 CG301  CG331      0.4000  3     0.00 ! RETINOL TMCH
CG321  CG301  CG311  HGA1       0.1950  3     0.00 ! CA, Cholic Acid, cacha, 03/06 reset to default by kevo
CG331  CG301  CG311  HGA1       0.1950  3     0.00 ! CA, Cholic Acid, cacha, 03/06 reset to default by kevo
CG2DC1 CG301  CG321  HGA2       0.1900  3     0.00 ! RETINOL TMCH
CG2DC2 CG301  CG321  HGA2       0.1900  3     0.00 ! RETINOL TMCH
CG311  CG301  CG321  HGA2       0.1950  3     0.00 ! CA, Cholic Acid, cacha, 03/06 reset to default by kevo
CG331  CG301  CG321  HGA2       0.1950  3     0.00 ! RETINOL TMCH kevo: reset to default
CG2DC1 CG301  CG331  HGA3       0.1600  3     0.00 ! RETINOL TMCH
CG2DC2 CG301  CG331  HGA3       0.1600  3     0.00 ! RETINOL TMCH
CG311  CG301  CG331  HGA3       0.1600  3     0.00 ! CA, Cholic Acid, cacha, 03/06 reset to default by kevo
CG321  CG301  CG331  HGA3       0.1600  3     0.00 ! RETINOL TMCH
CG331  CG301  CG331  HGA3       0.1600  3     0.00 ! RETINOL TMCH
CG2D1  CG2D1  CG311  CG301      0.5000  1   180.00 ! /scrat , from CG2D1 CG2D1 CG321 CG311, penalty= 5.2
CG2D1  CG2D1  CG311  CG301      1.3000  3   180.00 ! /scrat , from CG2D1 CG2D1 CG321 CG311, penalty= 5.2
CG331  CG2D1  CG311  CG301      0.1900  3     0.00 ! /scrat , from CG331 CG2D1 CG321 CG321, penalty= 5.8
CG2DC2 CG2DC2 CG311  CG301      0.5000  2     0.00 ! /scrat , from CG2DC1 CG2DC1 CG321 CG321, penalty= 5.8
CG2DC2 CG2DC2 CG311  CG301      0.3000  3     0.00 ! /scrat , from CG2DC1 CG2DC1 CG321 CG321, penalty= 5.8
HGA4   CG2DC2 CG311  CG301      0.2280  3     0.00 ! /poprawiony
HGA4   CG2DC2 CG311  CG301      0.0770  1   180.00 ! /poprawiony
CG321  CG301  CG311  CG2D1      0.2000  3     0.00 ! /scrat , from CG321 CG311 CG321 CG2D1, penalty= 12
CG321  CG301  CG311  CG2DC2     0.2000  3     0.00 ! /scrat , from CG321 CG311 CG321 CG2D1, penalty= 12.5
CG331  CG301  CG311  CG2D1      0.2000  3     0.00 ! /scrat , from CG321 CG311 CG321 CG2D1, penalty= 12.9
CG331  CG301  CG311  CG2DC2     0.2000  3     0.00 ! /scrat , from CG321 CG311 CG321 CG2D1, penalty= 13.4
CG2DC1 CG301  CG321  CG311      0.2000  3     0.00 ! /scrat , from CG2DC2 CG301 CG321 CG321, penalty= 0.6
CG311  CG301  CG321  CG311      0.2000  3     0.00 ! /scrat , from CG311 CG301 CG321 CG321, penalty= 0.6
CG331  CG301  CG321  CG311      0.2000  3     0.00 ! /scrat , from CG331 CG301 CG321 CG321, penalty= 0.6
CG2D1  CG311  CG321  CG301      0.1400  1   180.00 ! /scrat , from CG2D1 CG321 CG321 CG321, penalty= 5.8
CG2D1  CG311  CG321  CG301      0.1700  2     0.00 ! /scrat , from CG2D1 CG321 CG321 CG321, penalty= 5.8
CG2D1  CG311  CG321  CG301      0.0500  3   180.00 ! /scrat , from CG2D1 CG321 CG321 CG321, penalty= 5.8
CG321  CG311  CG321  CG301      0.2000  3     0.00 ! /scrat , from CG321 CG311 CG321 CG311, penalty= 1.2
OG311  CG311  CG321  CG301      2.0000  3   180.00 ! /scrat , from OG311 CG311 CG321 CG311, penalty= 1.2
OG311  CG311  CG321  CG301      0.4000  5     0.00 ! /scrat , from OG311 CG311 CG321 CG311, penalty= 1.2
OG311  CG311  CG321  CG301      0.8000  6     0.00 ! /scrat , from OG311 CG311 CG321 CG311, penalty= 1.2
HGA1   CG311  CG321  CG301      0.1950  3     0.00 ! /scrat , from HGA1 CG311 CG321 CG311, penalty= 1.2
CG321  CG301  CG311  HGA1       0.1950  3     0.00 ! CA, Cholic Acid, cacha, 03/06 reset to default by kevo
CG331  CG301  CG311  HGA1       0.1950  3     0.00 ! CA, Cholic Acid, cacha, 03/06 reset to default by kevo
CG311  CG301  CG321  HGA2       0.1950  3     0.00 ! CA, Cholic Acid, cacha, 03/06 reset to default by kevo
CG311  CG301  CG331  HGA3       0.1600  3     0.00 ! CA, Cholic Acid, cacha, 03/06 reset to default by kevo
CG321  CG311  CG321  HGA2       0.1950  1     0.00 ! NA, sugar
OG311  CG311  CG321  HGA2       0.1950  3   180.00 ! NA, sugar
HGA1   CG311  CG321  CG2D1      0.2000  3     0.00 ! PROT alkane update, adm jr., 3/2/92
HGA1   CG311  CG321  HGA2       0.1950  3     0.00 ! NA, sugar
CG321  CG311  OG311  HGP1       0.3000  1     0.00 ! CARBOCY carbocyclic sugars
CG321  CG311  OG311  HGP1       0.3000  3     0.00 ! CHOLEST cholesterol
HGA1   CG311  OG311  HGP1       0.0000  3     0.00 ! NA backbone. PRO2 not properly optimized in new carbohydrate FF ==> unmodified.
CG311  CG2D1  CG2D1  CG311      0.4500  1   180.00 ! /scrat , from CG321 CG2D1 CG2D1 CG321, penalty= 1.2
CG311  CG2D1  CG2D1  CG311      8.5000  2   180.00 ! /scrat , from CG321 CG2D1 CG2D1 CG321, penalty= 1.2
CG311  CG2D1  CG2D1  CG331      0.4500  1   180.00 ! /scrat , from CG321 CG2D1 CG2D1 CG331, penalty= 0.6
CG311  CG2D1  CG2D1  CG331      8.5000  2   180.00 ! /scrat , from CG321 CG2D1 CG2D1 CG331, penalty= 0.6
CG311  CG2D1  CG2D1  HGA4       1.0000  2   180.00 ! /scrat , from CG321 CG2D1 CG2D1 HGA4, penalty= 0.6
CG2D1  CG2D1  CG311  CG2DC2     1.0000  1   180.00 ! /scrat , from CG2D1 CG2D1 CG321 CG2D1, penalty= 4.5
CG2D1  CG2D1  CG311  CG2DC2     0.1000  2     0.00 ! /scrat , from CG2D1 CG2D1 CG321 CG2D1, penalty= 4.5
CG2D1  CG2D1  CG311  CG2DC2     0.3000  3   180.00 ! /scrat , from CG2D1 CG2D1 CG321 CG2D1, penalty= 4.5
CG2D1  CG2D1  CG311  CG2DC2     0.2000  4     0.00 ! /scrat , from CG2D1 CG2D1 CG321 CG2D1, penalty= 4.5
CG2D1  CG2D1  CG311  CG301      0.5000  1   180.00 ! /scrat , from CG2D1 CG2D1 CG321 CG311, penalty= 5.2
CG2D1  CG2D1  CG311  CG301      1.3000  3   180.00 ! /scrat , from CG2D1 CG2D1 CG321 CG311, penalty= 5.2
CG2D1  CG2D1  CG311  CG321      0.6000  1   180.00 ! /scrat , from CG2D1 CG2D1 CG321 CG321, penalty= 4
CG2D1  CG2D1  CG311  OG311      1.9000  1   180.00 ! /scrat , from CG2D2 CG2D1 CG321 OG311, penalty= 7.5
CG2D1  CG2D1  CG311  OG311      0.4000  2   180.00 ! /scrat , from CG2D2 CG2D1 CG321 OG311, penalty= 7.5
CG2D1  CG2D1  CG311  OG311      0.6000  3   180.00 ! /scrat , from CG2D2 CG2D1 CG321 OG311, penalty= 7.5
CG2D1  CG2D1  CG311  HGA1       0.3000  3   180.00 ! /scrat , from CG2D1 CG2D1 CG321 HGA2, penalty= 4
CG331  CG2D1  CG311  CG2DC2     1.3930  3     0.00 ! /poprawiony
CG331  CG2D1  CG311  CG301      0.1900  3     0.00 ! /scrat , from CG331 CG2D1 CG321 CG321, penalty= 5.8
CG331  CG2D1  CG311  HGA1       0.1900  3     0.00 ! /scrat , from CG331 CG2D1 CG321 HGA2, penalty= 4
HGA4   CG2D1  CG311  CG321      0.1200  3     0.00 ! /scrat , from HGA4 CG2D1 CG321 CG321, penalty= 4
HGA4   CG2D1  CG311  OG311      0.2000  3     0.00 ! /scrat , from HGA4 CG2D1 CG321 OG311, penalty= 4
HGA4   CG2D1  CG311  HGA1       0.0000  3     0.00 ! /scrat , from HGA4 CG2D1 CG321 HGA2, penalty= 4
CG311  CG2D1  CG331  HGA3       0.1600  3     0.00 ! /scrat , from CG321 CG2D1 CG331 HGA3, penalty= 0.6
CG2DC1 CG2DC1 CG321  CG311      0.5000  2     0.00 ! /scrat , from CG2DC1 CG2DC1 CG321 CG321, penalty= 0.6
CG2DC1 CG2DC1 CG321  CG311      0.3000  3     0.00 ! /scrat , from CG2DC1 CG2DC1 CG321 CG321, penalty= 0.6
CG331  CG2DC1 CG321  CG311      0.1900  3     0.00 ! /scrat , from CG331 CG2DC2 CG321 CG321, penalty= 0.6
CG2DC1 CG2DC2 CG2DC2 CG311      0.5600  1   180.00 ! /scrat , from CG2DC2 CG2DC1 CG2DC1 CG321, penalty= 0.6
CG2DC1 CG2DC2 CG2DC2 CG311      7.0000  2   180.00 ! /scrat , from CG2DC2 CG2DC1 CG2DC1 CG321, penalty= 0.6
CG311  CG2DC2 CG2DC2 HGA4       5.2000  2   180.00 ! /scrat , from CG321 CG2DC1 CG2DC1 HGA4, penalty= 0.6
CG2DC2 CG2DC2 CG311  CG2D1      0.0000  3   180.00 ! /scrat , from CG2D1O CG2DC1 CG321 CG2D1, penalty= 7
CG2DC2 CG2DC2 CG311  CG301      0.5000  2     0.00 ! /scrat , from CG2DC1 CG2DC1 CG321 CG321, penalty= 5.8
CG2DC2 CG2DC2 CG311  CG301      0.3000  3     0.00 ! /scrat , from CG2DC1 CG2DC1 CG321 CG321, penalty= 5.8
CG2DC2 CG2DC2 CG311  HGA1       0.0300  3     0.00 ! /scrat , from CG2DC1 CG2DC1 CG321 HGA2, penalty= 4
HGA4   CG2DC2 CG311  CG2D1      1.4140  1     0.00 ! /poprawiony
HGA4   CG2DC2 CG311  CG2D1      0.7340  3     0.00 ! /poprawiony
HGA4   CG2DC2 CG311  CG301      0.2280  3     0.00 ! /poprawiony
HGA4   CG2DC2 CG311  CG301      0.0770  1   180.00 ! /poprawiony
HGA4   CG2DC2 CG311  HGA1       0.2000  3     0.00 ! /scrat , from HGA4 CG2DC1 CG321 HGA2, penalty= 4
CG321  CG301  CG311  CG2D1      0.2000  3     0.00 ! /scrat , from CG321 CG311 CG321 CG2D1, penalty= 12
CG321  CG301  CG311  CG2DC2     0.2000  3     0.00 ! /scrat , from CG321 CG311 CG321 CG2D1, penalty= 12.5
CG331  CG301  CG311  CG2D1      0.2000  3     0.00 ! /scrat , from CG321 CG311 CG321 CG2D1, penalty= 12.9
CG331  CG301  CG311  CG2DC2     0.2000  3     0.00 ! /scrat , from CG321 CG311 CG321 CG2D1, penalty= 13.4
CG2DC1 CG301  CG321  CG311      0.2000  3     0.00 ! /scrat , from CG2DC2 CG301 CG321 CG321, penalty= 0.6
CG311  CG301  CG321  CG311      0.2000  3     0.00 ! /scrat , from CG311 CG301 CG321 CG321, penalty= 0.6
CG331  CG301  CG321  CG311      0.2000  3     0.00 ! /scrat , from CG331 CG301 CG321 CG321, penalty= 0.6
CG2D1  CG311  CG321  CG301      0.1400  1   180.00 ! /scrat , from CG2D1 CG321 CG321 CG321, penalty= 5.8
CG2D1  CG311  CG321  CG301      0.1700  2     0.00 ! /scrat , from CG2D1 CG321 CG321 CG321, penalty= 5.8
CG2D1  CG311  CG321  CG301      0.0500  3   180.00 ! /scrat , from CG2D1 CG321 CG321 CG321, penalty= 5.8
CG2D1  CG311  CG321  HGA2       0.1950  3     0.00 ! /scrat , from CG2D1 CG321 CG321 HGA2, penalty= 4
CG321  CG311  CG321  CG2DC1     0.2000  3     0.00 ! /scrat , from CG321 CG311 CG321 CG2D1, penalty= 0.5
CG321  CG311  CG321  CG301      0.2000  3     0.00 ! /scrat , from CG321 CG311 CG321 CG311, penalty= 1.2
OG311  CG311  CG321  CG2DC1     0.2000  3     0.00 ! /scrat , from OG311 CG311 CG321 CG2D1, penalty= 0.5
OG311  CG311  CG321  CG301      2.0000  3   180.00 ! /scrat , from OG311 CG311 CG321 CG311, penalty= 1.2
OG311  CG311  CG321  CG301      0.4000  5     0.00 ! /scrat , from OG311 CG311 CG321 CG311, penalty= 1.2
OG311  CG311  CG321  CG301      0.8000  6     0.00 ! /scrat , from OG311 CG311 CG321 CG311, penalty= 1.2
HGA1   CG311  CG321  CG2DC1     0.2000  3     0.00 ! /scrat , from HGA1 CG311 CG321 CG2D1, penalty= 0.5
HGA1   CG311  CG321  CG301      0.1950  3     0.00 ! /scrat , from HGA1 CG311 CG321 CG311, penalty= 1.2
CG2D1  CG311  OG311  HGP1       1.3000  1     0.00 ! /scrat , from CG2D1 CG321 OG311 HGP1, penalty= 4
CG2D1  CG311  OG311  HGP1       0.7000  2     0.00 ! /scrat , from CG2D1 CG321 OG311 HGP1, penalty= 4
CG2D1  CG311  OG311  HGP1       0.1400  3     0.00 ! /scrat , from CG2D1 CG321 OG311 HGP1, penalty= 4
CG2DC2 CG2DC1 CG2DC1 CG321      0.5600  1   180.00 ! RETINOL MECH
CG2DC2 CG2DC1 CG2DC1 CG321      7.0000  2   180.00 ! RETINOL MECH
CG2DC1 CG2DC1 CG321  HGA2       0.0300  3     0.00 ! RETINOL PROL
CG331  CG2DC1 CG321  HGA2       0.1900  3     0.00 ! RETINOL TMCH
CG321  CG2DC1 CG331  HGA3       0.1600  3     0.00 ! RETINOL MECH
CG2DC1 CG2DC2 CG2DC2 CG321      0.5600  1   180.00 ! RETINOL MECH
CG2DC1 CG2DC2 CG2DC2 CG321      7.0000  2   180.00 ! RETINOL MECH
CG301  CG2DC2 CG2DC2 CG321     10.0000  2   180.00 ! RETINOL TMCH
CG2DC2 CG2DC2 CG321  HGA2       0.0300  3     0.00 ! RETINOL PROL
CG331  CG2DC2 CG321  HGA2       0.1900  3     0.00 ! RETINOL TMCH
CG321  CG2DC2 CG331  HGA3       0.1600  3     0.00 ! RETINOL MECH
CG2DC2 CG2DC1 CG2DC1 CG331      0.5600  1   180.00 ! RETINOL 13DP, 1,3-Pentadiene
CG2DC2 CG2DC1 CG2DC1 CG331      7.0000  2   180.00 ! RETINOL 13DP, 1,3-Pentadiene
CG331  CG2DC1 CG2DC1 HGA4       5.2000  2   180.00 ! RETINOL BTE2, 2-butene
CG2DC1 CG2DC1 CG2DC2 CG331      1.1000  1   180.00 ! RETINOL DMP2, 2-methyl-1,3-pentadiene
CG2DC1 CG2DC1 CG2DC2 CG331      0.7000  2   180.00 ! RETINOL DMP2, 2-methyl-1,3-pentadiene
CG331  CG2DC1 CG2DC2 CG2DC2     1.1000  1   180.00 ! RETINOL DMP2, 2-methyl-1,3-pentadiene
CG331  CG2DC1 CG2DC2 CG2DC2     0.7000  2   180.00 ! RETINOL DMP2, 2-methyl-1,3-pentadiene
CG331  CG2DC1 CG2DC2 HGA4       1.0000  2   180.00 ! RETINOL DMB1, 2-methyl-1,3-butadiene
HGA4   CG2DC1 CG2DC2 CG331      1.0000  2   180.00 ! RETINOL DMB1, 2-methyl-1,3-butadiene
CG2DC1 CG2DC1 CG331  HGA3       0.3000  3   180.00 ! RETINOL BTE2, 2-butene @@@@@ Kenno: 0 --> 180 to fix minimum @@@@@
CG2DC2 CG2DC1 CG331  HGA3       0.3000  3   180.00 ! RETINOL DMB1, 2-methyl-1,3-butadiene
CG2DC1 CG2DC2 CG2DC2 CG331      0.5600  1   180.00 ! RETINOL 13DP, 1,3-Pentadiene
CG2DC1 CG2DC2 CG2DC2 CG331      7.0000  2   180.00 ! RETINOL 13DP, 1,3-Pentadiene
CG331  CG2DC2 CG2DC2 HGA4       5.2000  2   180.00 ! RETINOL BTE2, 2-butene
CG2DC1 CG2DC2 CG331  HGA3       0.3000  3   180.00 ! RETINOL DMB1, 2-methyl-1,3-butadiene
CG2DC2 CG2DC2 CG331  HGA3       0.3000  3   180.00 ! RETINOL BTE2, 2-butene @@@@@ Kenno: 0 --> 180 to fix minimum @@@@@
CG2DC2 CG2DC1 CG2DC1 CG2DC2     0.5600  1   180.00 ! RETINOL HEP3, 1,3,5-heptatriene
CG2DC2 CG2DC1 CG2DC1 CG2DC2     7.0000  2   180.00 ! RETINOL HEP3, 1,3,5-heptatriene
CG2DC2 CG2DC1 CG2DC1 HGA4       5.2000  2   180.00 ! RETINOL 13DB, 1,3-Butadiene
HGA4   CG2DC1 CG2DC1 HGA4       5.2000  2   180.00 ! RETINOL BTE2, 2-butene
CG2DC1 CG2DC1 CG2DC2 CG2DC2     0.5000  1     0.00 ! RETINOL HEP3, 1,3,5-heptatriene
CG2DC1 CG2DC1 CG2DC2 CG2DC2     2.0000  2   180.00 ! RETINOL HEP3, 1,3,5-heptatriene
CG2DC1 CG2DC1 CG2DC2 CG2DC2     1.0000  3     0.00 ! RETINOL HEP3, 1,3,5-heptatriene
CG2DC1 CG2DC1 CG2DC2 HGA4       1.0000  2   180.00 ! RETINOL 13DB, 1,3-Butadiene
HGA4   CG2DC1 CG2DC2 CG2DC2     1.0000  2   180.00 ! RETINOL 13DB, 1,3-Butadiene
HGA4   CG2DC1 CG2DC2 HGA4       0.0000  2   180.00 ! RETINOL 13DB, 1,3-Butadiene
CG2DC1 CG2DC2 CG2DC2 CG2DC1     0.5600  1   180.00 ! RETINOL HEP3, 1,3,5-heptatriene
CG2DC1 CG2DC2 CG2DC2 CG2DC1     7.0000  2   180.00 ! RETINOL HEP3, 1,3,5-heptatriene
CG2DC1 CG2DC2 CG2DC2 HGA4       5.2000  2   180.00 ! RETINOL 13DB, 1,3-Butadiene
HGA4   CG2DC2 CG2DC2 HGA4       5.2000  2   180.00 ! RETINOL BTE2, 2-butene
NONBONDED nbxmod  5 atom cdiel fshift vatom vdistance vfswitch -
cutnb 14.0 ctofnb 12.0 ctonnb 10.0 eps 1.0 e14fac 1.0 wmin 1.5
!atom    cdiel       fshift    vatom vdistance vfswitch
CG301    0.0       -0.0320     2.0000   0.0 -0.01 1.9
CG311    0.0       -0.0320     2.0000   0.0 -0.01 1.9
CG321    0.0       -0.0560     2.0100   0.0 -0.01 1.9
CG331    0.0       -0.0780     2.0500   0.0 -0.01 1.9
CG2D1    0.0       -0.0680     2.0900 
CG2DC1   0.0       -0.0680     2.0900
CG2DC2   0.0       -0.0680     2.0900 
OG311    0.0       -0.1921     1.7650 
HGA1     0.0       -0.0450     1.3400 
HGA2     0.0       -0.0350     1.3400 
HGA3     0.0       -0.0240     1.3400 
HGA4     0.0       -0.0310     1.2500
HGP1     0.0       -0.0460     0.2245
